# Supplementary material for: Success of Current COVID-19 Vaccine Strategies vs. the Epitope Topology of SARS-CoV-2 Spike Protein-Receptor Binding Domain (RBD): A Computational Study of RBD Topology to Guide Future Vaccine Design
Source: Vaccines (Basel). 2022 May 25;10(6):841. doi: 10.3390/vaccines10060841 (PMC9228374; doi:10.3390/vaccines10060841)
Supplement: Supplementary file 1 [file vaccines-10-00841-s001.zip]

Archive with 1 entries (1 files):
- vaccines-1682785-supplementary.pdf
